# Supplementary material for: Research on path planning of mobile robots based on improved A* algorithm
Source: PeerJ Comput Sci. 2025 Feb 25;11:e2691. doi: 10.7717/peerj-cs.2691 (PMC11888910; doi:10.7717/peerj-cs.2691)
Supplement: Supplemental Information 1 [file peerj-cs-11-2691-s001.zip]

Archive with 11 entries (9 files):
- improved_a_star/
- improved_a_star/A_star_4.py
- improved_a_star/A_star_8.py
- improved_a_star/A_star_improved1.py
- improved_a_star/A_star_improved2.py
- improved_a_star/GridMap1.xlsx
- improved_a_star/GridMap2.xlsx
- improved_a_star/GridMap3.xlsx
- improved_a_star/GridMap4.xlsx
- improved_a_star/Readme.txt
- improved_a_star/__pycache__/
