# Supplementary material for: Research on path planning of mobile robots based on improved A* algorithm
Source: PeerJ Comput Sci. 2025 Feb 25;11:e2691. doi: 10.7717/peerj-cs.2691 (PMC11888910; doi:10.7717/peerj-cs.2691)
Supplement: Supplemental Information 1 [file peerj-cs-11-2691-s001.zip › improved_a_star/Readme.txt]

A_star_improved1.py: Improved A* Algorithm 1 in  section 4.2;
A_star_improved2.py: Improved A* Algorithm 2 in  section 4.3;
A_star_4.py: Four-neighborhood A* Algorithm;
A_star_8.py: Eight-neighborhood A* Algorithm;
GridMap1.xlsx: 30x30 Grid Map, 1 indicates an obstacle and 0 indicates passability;
GridMap2.xlsx: 50x50 Grid Map, 1 indicates an obstacle and 0 indicates passability;
GridMap3.xlsx: 64x64 Grid Map, 1 indicates an obstacle and 0 indicates passability;
GridMap4.xlsx: 128x128 Grid Map, 1 indicates an obstacle and 0 indicates passability;
